# Supplementary material for: G protein subunit Gγ13-mediated signaling pathway is critical to the inflammation resolution and functional recovery of severely injured lungs
Source: eLife. 2024 Jun 5;12:RP92956. doi: 10.7554/eLife.92956 (PMC11152575; doi:10.7554/eLife.92956)
Supplement: Figure 4—source data 3. [file elife-92956-fig4-data3.zip]

Archive with 15 entries (14 files):
- Figure 4-source data 3/
- Figure 4-source data 3/Figure 4-source data 3-Figure 4D-Gsdmd-FL.tif
- __MACOSX/Figure 4-source data 3/._Figure 4-source data 3-Figure 4D-Gsdmd-FL.tif
- Figure 4-source data 3/Figure 4-source data 3-Figure 4D-Gsdmd-N.tif
- __MACOSX/Figure 4-source data 3/._Figure 4-source data 3-Figure 4D-Gsdmd-N.tif
- Figure 4-source data 3/.DS_Store
- __MACOSX/Figure 4-source data 3/._.DS_Store
- Figure 4-source data 3/Figure 4-source data 3-Figure 4D-IL-1╬▓.tif
- __MACOSX/Figure 4-source data 3/._Figure 4-source data 3-Figure 4D-IL-1╬▓.tif
- Figure 4-source data 3/Figure 4-source data 3-Figure 4D-╬▓-actin.tif
- __MACOSX/Figure 4-source data 3/._Figure 4-source data 3-Figure 4D-╬▓-actin.tif
- Figure 4-source data 3/Figure 4-source data 3-Figure 4D-NLRP3.tif
- __MACOSX/Figure 4-source data 3/._Figure 4-source data 3-Figure 4D-NLRP3.tif
- Figure 4-source data 3/Figure 4-source data 3-Figure 4D-Csap-1.tif
- __MACOSX/Figure 4-source data 3/._Figure 4-source data 3-Figure 4D-Csap-1.tif
